# Supplementary material for: The effect of almond consumption on elements of endurance exercise performance in trained athletes
Source: J Int Soc Sports Nutr. 2014 May 11;11:18. doi: 10.1186/1550-2783-11-18 (PMC4031978; doi:10.1186/1550-2783-11-18)
Supplement: Additional file 1 — Nutritional facts of 75 g almonds and isocaloric 90 g cookies. [file 1550-2783-11-18-S1.xlsx]

## Sheet: Sheet1
Supplemental file 1 Nutritional facts of 75g almonds and isocaloric 90g cookies
Nutrients	75g almonds*	isocalaric 90g cookies**
Calories (kcal)	434	434
Protein (g)	15.9	6.7
Total fat (g)	37	18
Carbohydrate (g)	15	61
Dietary fiber (g)	8.7	1.2
Calcium (mg)	185	334
Iron (mg)	3.2	1.5
Magnesium (mg)	206	23
Phosphorus (mg)	355	90
Potassium (mg)	545	109
Sodium (mg)	0.7	130.3
Zinc (mg)	2.6	7.7
Copper (mg)	0.8	0.99
Manganese (mg)	1.9	0.52
Selenium (mg)	2.1	0.04
Thiamin (mg)	0.2	0.12
Riboflavin (mg)	0.6	0.1
Niacin (mg)	2.9	0.6
Pantothenic acid (mg)	0.3	0.82
Vitamin B6 (mg)	0.1	0.03
Folate (mg)	21.7	0.01
Vitamin A (IU)	3.7	0.01
Alpha-tocopherol (mg)	19.3	3.3
Saturated fat (g)	2.9	8.1
Monounsaturated fat (g)	24.1	6.6
Polyunsaturated fat (g)	2.3	2.5
* cited from almonds nutritional facts provided by Almond Board of California.
** determined by Food Test Center at China Beijing Institute of Nutrition Sources (Accredited to ISO/IEC 17025:2005).
