# Supplementary material for: The effect of almond consumption on elements of endurance exercise performance in trained athletes
Source: J Int Soc Sports Nutr. 2014 May 11;11:18. doi: 10.1186/1550-2783-11-18 (PMC4031978; doi:10.1186/1550-2783-11-18)
Supplement: Additional file 3 — Main profiles of dietary nutritional intake for two groups during two phases. [file 1550-2783-11-18-S3.xlsx]

## Sheet: Sheet1
Supplemental file 3 Main profiles of dietary nutritional intake for two groups during two phases*
Nutrients	COK	ALM
Calories (kcal/kg/d)	52.7±2.6	51.7±3.9
Protein (g/kg/d)	1.99±0.13	2.05±0.10
Total fat (g/kg/d)	1.84±0.09	2.03±0.14
CHO (g/kg/d) **	6.45±0.45	6.39±0.63
Total VE (mg/kg/d)	0.47±0.03	0.42±0.02
Arginine (mg/kg/d)	79.2±9.6	73.7±6.5
CHO, carbohydrate, VE, vitamine E
* The average of each group adjusted by body weight at two phases (means ± SE, n=10). The amount of intake from almond and cookies was not included.
** A 1.2 g intake/kg BW of carbohydrate (CHO) supplement from beverage per day during training was not included.
