# Supplementary material for: The effect of almond consumption on elements of endurance exercise performance in trained athletes
Source: J Int Soc Sports Nutr. 2014 May 11;11:18. doi: 10.1186/1550-2783-11-18 (PMC4031978; doi:10.1186/1550-2783-11-18)
Supplement: Additional file 4 — Cyclists’s road cycling training distance during two phases. [file 1550-2783-11-18-S4.xlsx]

## Sheet: Sheet1
Supplemental file 4 Cyclists's road cycling training distance during two phases
Week	The first 4-wk phase (km)	The second 4-wk phase (km)
1	600	560
2	745	840
3	790	810
4	705	900
Total	2840	3110
Average daily	118	130
Average weekly	710	778
